# Supplementary material for: Correlates of Nucleocapsid Antibodies and a Combination of Spike and Nucleocapsid Antibodies Against Protection of SARS-CoV-2 Infection During the Omicron XBB.1.16/EG.5–Predominant Wave
Source: Open Forum Infect Dis. 2024 Aug 28;11(9):ofae455. doi: 10.1093/ofid/ofae455 (PMC11363870; doi:10.1093/ofid/ofae455)
Supplement: ofae455_Supplementary_Data [file ofae455_supplementary_data.zip]

Archive with 3 entries (3 files):
- Supplemental Document 1.pdf
- Supplemental Document 2.pdf
- Supplementary Materials.docx
